# Supplementary material for: The effect of different government subsidies on total-factor productivity: Evidence from private listed manufacturing enterprises in China
Source: PLoS One. 2022 Jan 31;17(1):e0263018. doi: 10.1371/journal.pone.0263018 (PMC8803163; doi:10.1371/journal.pone.0263018)
Supplement: S1 Dataset — (ZIP) [file pone.0263018.s006.zip]

Archive with 5 entries (2 files):
- S1_Dataset/
- S1_Dataset/1.calculate the tfp/
- S1_Dataset/1.calculate the tfp/original data.dta
- S1_Dataset/2.estimation result/
- S1_Dataset/2.estimation result/total data.dta
